# Supplementary material for: Application of Five Different Chlorella sp. Microalgal Strains for the Treatment of Vegetation Waters Derived from Unconventional Oil Extractions Enriched with Citrus Byproducts
Source: Foods. 2022 May 12;11(10):1398. doi: 10.3390/foods11101398 (PMC9141023; doi:10.3390/foods11101398)
Supplement: Supplementary file 1 [file foods-11-01398-s001.zip]

Archive with 1 entries (1 files):
- foods-1700541-supplementary.pdf
